# Supplementary material for: A non-genotoxic stem cell therapy boosts lymphopoiesis and averts age-related blood diseases in mice
Source: Nat Commun. 2025 Jun 2;16:5129. doi: 10.1038/s41467-025-60464-3 (PMC12130210; doi:10.1038/s41467-025-60464-3)
Supplement: Supplementary file 4 — Source Data [file 41467_2025_60464_MOESM4_ESM.xlsx]

## Sheet: Fig. 1b
Source Data - Fig.1. The aged bone marrow environment restrains HSC engraftment.
	Fig. 1b. White blood cell count
	Group	Mouse	WBC [mln/ml]
	Young untreated	#4	5.1
		#2	5.8
		#5	6.5
	Young CD45-SAP	#1	5.9
		#2	4.6
		#3	4.5
		#5	2.8
	Aged untreated	#4	3.7
		#3	2.7
		#4	3.9
	Aged CD45-SAP	#1	4.8
		#2	6.5
		#3	3.8
	Group		WBC
	Young untreated	Average	5.8
		SD	0.7
	Young CD45-SAP	Average	4.45
		SD	1.27148
	Stat. Test	T.Test/Welch
	p-val		0.1362
	Aged untreated	Average	3.43333
		SD	0.64291
	Aged CD45-SAP	Average	5.03333
		SD	1.36504
	Stat. Test	T.Test/Welch
	p-val		0.1685

## Sheet: Fig. 1c
Source Data - Fig.1. The aged bone marrow environment restrains HSC engraftment.
	Fig. 1c. Spleen and thymus cellularity
	Group	Mouse	Spleen [mln]	Thymus [mln]
	Young untreated	#4	76	216
		#2	120	172
		#5	106	182
	Young CD45-SAP	#1	70	84
		#2	132	80
		#3	152	130
		#5	146	98
	Aged untreated	#4	64	42
		#3	74	64
		#4	84	54
	Aged CD45-SAP	#1	152	30
		#2	100	10
		#3	72	14
	Group		Spleen	Thymus
	Young untreated	Average	100.667	190
		SD	22.4796	23.0651
	Young CD45-SAP	Average	125	98
		SD	37.6121	22.6863
	Stat. Test	T.Test/Welch
	p-val		0.336754	0.00476044
	Aged untreated	Average	74	53.3333
		SD	10	11.0151
	Aged CD45-SAP	Average	108	18
		SD	40.5956	10.583
	Stat. Test	T.Test/Welch
	p-val		0.281654	0.0160949

## Sheet: Fig. 1d
Source Data - Fig.1. The aged bone marrow environment restrains HSC engraftment.
	Fig. 1d. Bone marrow and HSC counts
	Group	Mouse	BM [mln]	HSC [x103]
	Young untreated	#4	116	17.7675
		#2	110	14.3283
		#5	114	14.7534
	Young CD45-SAP	#1	108	0.456286
		#2	108	0.217167
		#3	98	0.0922349
		#5	102	0.0990178
	Aged untreated	#4	122	168.06
		#3	94	189.377
		#4	118	137.712
	Aged CD45-SAP	#1	108	3.77318
		#2	148	24.1378
		#3	158	13.3711
	Group		BM [mln]	HSC [x103]
	Young untreated	Average	113.333	15.6164
		SD	3.05505	1.87501
	Young CD45-SAP	Average	104	0.216176
		SD	4.89898	0.170041
	Stat. Test	T.Test/Welch
	p-val		0.0276097	0.00469677
	Aged untreated	Average	111.333	165.05
		SD	15.1438	25.9635
	Aged CD45-SAP	Average	138	13.7607
		SD	26.4575	10.1879
	Stat. Test	T.Test/Welch
	p-val		0.221864	0.00446311

## Sheet: Fig. 1f
Source Data - Fig.1. The aged bone marrow environment restrains HSC engraftment.
	Fig. 1f. PB chimerism
	Group	Mouse	week 4 B cells	week 4 T cells	week 4 Myeloid cells	week 8 B cells	week 8 T cells	week 8 Myeloid cells	week 12 B cells	week 12 T cells	week 12 Myeloid cells	week 16 B cells	week 16 T cells	week 16 Myeloid cells
	Young CD45-SAP (batch 1)	#1	0.00159645	8.21389e-05	0.0268745	0.00739427	0.00641981	0.0646123	0.00852382	0.0088762	0.112836	0.0128215	0.0138223	0.105494
		#2	0.00166039	0	0.0498941	0.017676	0.0161851	0.0929064	0.0234548	0.0458884	0.131395	0.024478	0.0367475	0.113211
		#3	0.00977836	4.91763e-05	0.423031	0.0866749	0.0866267	0.648353	0.1463	0.138082	0.663878	0.218718	0.135206	0.535787
		#4	0.00798857	9.84834e-05	0.21824	0.108726	0.121982	0.546799	0.274352	0.458355	0.451448	0.3346	0.586274	0.599518
		#5	0.00388554	0.000145964	0.0503106	0.0822209	0.0700539	0.423882	0.184475	0.186251	0.266531	0.235215	0.285748	0.143805
	Young CD45-SAP (batch 2)	#1	0.0124564	0.000330287	0.363864	0.14079	0.010113	0.717217	0.26853	0.245664	0.668327	0.260727	0.30814	0.734206
		#2	0.00337068	0.000186527	0.0527683	0.0171052	0.0314947	0.118275	0.0333511	0.0401264	0.227978	0.0401583	0.0498774	0.191891
		#3	0.0022342	0.00158041	0.162239	0.100782	0.0271752	0.207523	0.126005	0.162127	0.268668	0.130496	0.19314	0.384625
		#4	0.00400944	0.000213112	0.362942	0.079827	0.0345037	0.253809	0.0829083	0.131086	0.314644	0.123474	0.158187	0.433728
		#5	0.00755601	0.000253336	0.252215	0.132483	0.0146153	0.808055	0.332773	0.199222	0.762103	0.435346	0.422703	0.74175
	Aged CD45-SAP (batch 1)	#1	0.00313808	0.00104343	0.0126997	0.0156977	0.00714237	0.0285356	0.0260357	0.0503274	0.0186946	0.0247044	0.049677	0.0262308
		#2	0.00588578	0.000170736	0.00395111	0.0161746	0.000492813	0.0059637	0.0130903	0.0033788	0.00310839	0.00811129	0.00128051	0.00395283
		#3	0.00420886	0.00112432	0.00316047	0.00922646	0.00109085	0.0103496	0.00857902	0.00508951	0.00567941	0.00654115	0.00291938	0.00825675
		#4	0.0071626	0.000514297	0.00926057	0.0174968	0.000751362	0.0147142	0.0238877	0.00482104	0.00877874	0.0261817	0.00420857	0.00835092
		#5	0.00975106	0.000384986	0.0105873	0.0323114	0.00690971	0.0211399	0.0388185	0.0436707	0.0477619	0.0455756	0.0430908	0.0733766
	Group		B cells	T cells	Myeloid	B cells	T cells	Myeloid	B cells	T cells	Myeloid	B cells	T cells	Myeloid
	Young CD45-SAP	Average	0.0055	0.000293944	0.196238	0.077368	0.0419169	0.388143	0.148067	0.161568	0.386781	0.181603	0.218984	0.398402
		SD	0.00375799	0.000462761	0.150583	0.0480727	0.0383854	0.277711	0.11489	0.129146	0.235749	0.140428	0.183815	0.250778
	Aged CD45-SAP	Average	0.00602928	0.000647554	0.00793183	0.0181814	0.00327742	0.0161406	0.0220822	0.0214575	0.0168046	0.0222228	0.0202353	0.0240336
		SD	0.00258987	0.000417755	0.00418813	0.00852223	0.00342956	0.00891304	0.0118552	0.0234436	0.0182873	0.0159078	0.0240061	0.0288862
	Stat. Test	T.Test/Welch
	p-val		0.7396	0.1601	0.0033	0.0036	0.0112	0.0022	0.007	0.0076	0.0008	0.0058	0.0076	0.001

## Sheet: Fig. 1g
Source Data - Fig.1. The aged bone marrow environment restrains HSC engraftment.
	Fig. 1g. HSC counts
	Group	Mouse	Donor HSC [x103]	Host HSC [x103]
	Young CD45-SAP (batch 1)	#1	1.63216	16.4327
		#2	4.35805	14.7055
		#3	0.949611	1.91928
		#4	2.44475	2.70669
		#5	1.69374	8.5736
	Young CD45-SAP (batch 2)	#1	8.53359	11.2156
		#2	2.67367	15.643
		#5	3.40453	9.13279
		#3	3.62804	5.93247
		#4	2.57012	3.44241
	Aged CD45-SAP (batch 1)	#1	0.145452	57.786
		#2	0.206488	103.863
		#3	0.717959	70.187
		#4	0.0957331	45.8488
		#5	0.48313	51.7518
	Group		Donor HSC	Host HSC
	Young CD45-SAP	Average	3.18883	8.9704
		SD	2.13561	5.44737
	Aged CD45-SAP	Average	0.329752	65.8874
		SD	0.263702	23.0633
	Stat. Test	T.Test/Welch
	p-val		0.00212397	0.00471903

## Sheet: Fig. 2b
Source Data - Fig.2. Ex vivo expanded HSCs effectively reconstitute multilineage hematopoiesis in young CD45-SAP-conditioned recipients.
	Fig. 2b. PB chimerism 16 weeks after transplantation.
	Group	Mouse	Total PB	B cells	T cells	Myeloid cells
	1 x EE100 CD45.1+	#2-1	0.0359812	0.0103462	0.0600825	0.0661532
		#2-2	0.035892	0.0134717	0.0465116	0.0715783
		#2-3	0.0229025	0.00714363	0.0407728	0.0472517
		#2-4	0.0351809	0.0117445	0.0463136	0.0593838
		#2-5	0.0233258	0.00644129	0.0340552	0.0527215
	1 x EE100 CD45.2+	#2-1	0.042108	0.0407732	0.0736752	0.0375174
		#2-2	0.0495491	0.0490543	0.0705765	0.0321718
		#2-3	0.0329988	0.0416565	0.0658316	0.0175522
		#2-4	0.0394857	0.0483636	0.0484856	0.0147603
		#2-5	0.038101	0.0343135	0.0495705	0.0339076
	5 x EE100 CD45.1+ CD45.2+	#1	0.0961376	0.0278632	0.107585	0.192479
		#2	0.116349	0.0426604	0.124414	0.249483
		#3	0.0980034	0.0383377	0.143452	0.180743
		#5	0.127752	0.0445403	0.168235	0.272261
		#6	0.110967	0.055656	0.117289	0.2259
	1 x EE500 CD45.1+ CD45.2+	#2	0.0795912	0.0272408	0.0984933	0.182503
		#4	0.0807121	0.0356799	0.10505	0.172067
		#5	0.110115	0.0438356	0.160583	0.183609
		#6	0.148787	0.108508	0.0933354	0.219651
	Group		Total PB	B cells	T cells	Myeloid cells
	1 x EE100	Average	0.0355525	0.0263309	0.0535875	0.0432998
		SD	0.00800913	0.0179702	0.0132292	0.0194592
	5 x EE100	Average	0.109842	0.0418115	0.132195	0.224173
		SD	0.0131562	0.0100804	0.0240522	0.0382317
	1 x EE500	Average	0.104801	0.0538162	0.114365	0.189457
		SD	0.0325514	0.0370856	0.0311824	0.02079
	Stat. Test	one-way ANOVA with Tukey's correction for multiple comparison
	1x100 vs. 5x100		1.3e-06	0.4099	9.2e-06	2.19745e-09
	1x100 vs. 1x500		8.3e-06	0.1108	0.0004	1.35816e-07
	5x100 vs. 1x500		0.8949	0.6919	0.4216	0.141

## Sheet: Fig. 2d
Source Data - Fig.2. Ex vivo expanded HSCs effectively reconstitute multilineage hematopoiesis in young CD45-SAP-conditioned recipients.
	Fig. 2d. PB chimerism over time.
	Group	Mouse	week 4 B cells	week 4 T cells	week 4 Myeloid cells	week 8 B cells	week 8 T cells	week 8 Myeloid cells	week 12 B cells	week 12 T cells	week 12 Myeloid cells	week 16 B cells	week 16 T cells	week 12 Myeloid cells
	Young CD45-SAP	#3-1	0.043996	0.00973092	0.863619	0.141651	0.338006	0.892466	0.180201	0.476458	0.89784	0.215495	0.640065	0.959328
		#3-2	0.106769	0.0222816	0.976738	0.192655	0.339408	0.935161	0.302606	0.637256	0.974048	0.306985	0.673165	0.918526
		#3-3	0.0559133	0.0105148	0.876464	0.269411	0.485814	0.982737	0.261882	0.533214	0.937837	0.46823	0.772659	0.946929
		#3-4	0.0321771	0.00266017	0.832731	0.130849	0.294841	0.869213	0.17654	0.446724	0.86254	0.233708	0.567194	0.756156
		#3-5	0.0544117	0.00782549	0.812039	0.117276	0.286966	0.830569	0.130513	0.438121	0.829372	0.166562	0.578789	0.660586
		#4-1	0.0442099	0.00396099	0.866729	0.159845	0.327974	0.898612	0.192707	0.481007	0.864948	0.205281	0.622738	0.773211
		#4-2	0.0380513	0.0032977	0.922548	0.221621	0.345316	0.953221	0.283792	0.495254	0.965914	0.388923	0.673381	0.961857
		#4-3	0.0599529	0.00420908	0.895977	0.197647	0.401781	0.91941	0.239636	0.569487	0.889801	0.329797	0.687146	0.801116
	Young TBI	#2-1	0.882312	0.436412	0.995194	0.910134	0.851657	0.991812	0.89408	0.873371	0.991392	0.892529	0.895635	0.979628
		#2-2	0.855993	0.488336	0.997309	0.929614	0.870288	0.988862	0.90117	0.888176	0.976092	0.862855	0.892123	0.966873
		#2-3	0.874445	0.552307	0.994895	0.930411	0.898305	0.992692	0.915227	0.915259	0.986505	0.907638	0.923894	0.991461
		#2-4	0.885557	0.477067	0.996783	0.930759	0.865001	0.985665	0.902803	0.884395	0.984454	0.894827	0.897286	0.980519
		#2-5	0.888562	0.455621	0.996228	0.906937	0.855168	0.992755	0.900389	0.878407	0.991252	0.906336	0.903341	0.993602
	Group		B cells	T cells	Myeloid cells	B cells	T cells	Myeloid cells	B cells	T cells	Myeloid cells	B cells	T cells	Myeloid cells
	Young CD45-SAP	Average	0.0544351	0.00806009	0.880855	0.17887	0.352513	0.910174	0.220985	0.50969	0.902787	0.289373	0.651892	0.847214
		SD	0.0231419	0.0064873	0.0517246	0.0512905	0.0642041	0.0482406	0.0600605	0.0672144	0.0519976	0.103202	0.065737	0.114308
	Young TBI	Average	0.877374	0.481949	0.996082	0.921571	0.868084	0.990357	0.902734	0.887922	0.985939	0.892837	0.902456	0.982417
		SD	0.0130598	0.0441069	0.00102655	0.0119606	0.0184683	0.00306454	0.00772837	0.0162947	0.00627428	0.0180573	0.0126532	0.0107226
	Stat. Test	T.Test/Welch
	p-val		1.23025e-16	1.45815e-05	0.000402536	1.357e-10	8.00757e-09	0.00216914	3.80966e-09	2.51058e-07	0.00259034	3.3791e-07	7.19185e-06	0.0122278

## Sheet: Fig. 2e
Source Data - Fig.2. Ex vivo expanded HSCs effectively reconstitute multilineage hematopoiesis in young CD45-SAP-conditioned recipients.
	Fig. 2e. HSC donor chimerism and absolute counts
	Group	Mouse	Chimerism	HSC [x103]
	Young CD45-SAP	#3-1	0.523026	8.06696
		#3-2	0.795673	5.49865
		#3-3	0.946392	9.75432
		#3-4	0.64488	6.31439
		#3-5	0.637026	8.39419
		#4-1	0.573413	8.3357
		#4-2	0.921986	7.45796
		#4-3	0.651822	5.70041
	Young TBI	#1	0.958271	16.109
		#2	0.958057	12.9738
		#3	0.994094	11.6186
		#5	0.91224	13.801
		#6	0.987915	14.1668
	Group		Chimerism	HSC [x103]
	Young CD45-SAP	Average	0.711777	7.44032
		SD	0.157978	1.48921
	Young TBI	Average	0.962116	13.7339
		SD	0.032431	1.64964
	Stat. Test	T.Test/Welch
	p-val		0.00254951	0.000123808

## Sheet: Fig. 2g
Source Data - Fig.2. Ex vivo expanded HSCs effectively reconstitute multilineage hematopoiesis in young CD45-SAP-conditioned recipients.
	Fig. 2g. Distribution of primary donor cells in secondary hosts
	Group	Mouse	Total PB	B cells	T cells	Myeloid cells
	CD45.1+	#3-1	0.2986	0.2677	0.446	0.2282
		#3-2	0.4858	0.6361	0.5959	0.1724
		#3-3	0.6755	0.6458	0.6879	0.7107
		#3-4	0.5038	0.4424	0.5334	0.6947
		#3-5	0.6148	0.5522	0.8228	0.5647
	CD45.2+	#3-1	0.7014	0.7323	0.554	0.7718
		#3-2	0.5142	0.3639	0.4041	0.8276
		#3-3	0.3245	0.3542	0.3121	0.2893
		#3-4	0.4962	0.5576	0.4666	0.3053
		#3-5	0.3852	0.4478	0.1772	0.4353

## Sheet: Fig. 2h
Source Data - Fig.2. Ex vivo expanded HSCs effectively reconstitute multilineage hematopoiesis in young CD45-SAP-conditioned recipients.
	Fig. 2h. PB chimerism 16 weeks after secondary transplantation
	Group	Mouse	Total PB	B cells	T cells	Myeloid cells
	Primary donor: Young TBI	#1-1	0.0474345	0.0322201	0.0751642	0.0679972
		#1-2	0.0411139	0.0220284	0.106917	0.0481972
		#1-3	0.033142	0.0207773	0.0646074	0.044611
		#1-4	0.058148	0.0260799	0.0798647	0.140909
		#1-5	0.0391192	0.0293556	0.0679599	0.0238932
	Primary donor: Young CD45-SAP	#2-1	0.0363479	0.0239464	0.0844198	0.0255551
		#2-2	0.0410494	0.0371107	0.0491861	0.0465825
		#2-3	0.0377687	0.0294695	0.0458653	0.0554343
		#2-4	0.0409057	0.0280127	0.0413527	0.0683662
		#2-5	0.0355273	0.019664	0.0780663	0.0407125
	Group		Total PB	B cells	T cells	Myeloid cells
	Young TBI	Average	0.0437915	0.0260923	0.0789027	0.0651215
		SD	0.00951042	0.00482089	0.0167618	0.0451634
	Young CD45-SAP	Average	0.0383198	0.0276407	0.059778	0.0473301
		SD	0.00255577	0.00652761	0.0199181	0.0160211
	Stat. Test	T.Test/Welch
	p-val		0.27397	0.681823	0.140167	0.44432

[truncated: 26 more sheets: Fig. 3b, Fig. 3d, Fig. 3h, Fig. 4b, Fig. 4c, Fig. 4d, Fig. 4e, Fig. 4g, Fig. 4i, Fig. 5b, Supp.Fig. 1a, Supp.Fig. 1b, Supp.Fig. 1c, Supp.Fig. 1d, Supp.Fig. 1f, Supp.Fig. 1h, Supp.Fig. 2a, Supp.Fig. 2b, Supp.Fig. 2c, Supp.Fig. 3a …]
